# Supplementary material for: Identification of Cannabis sativa L. (hemp) Retailers by Means of Multivariate Analysis of Cannabinoids
Source: Molecules. 2019 Oct 7;24(19):3602. doi: 10.3390/molecules24193602 (PMC6804059; doi:10.3390/molecules24193602)
Supplement: Supplementary file 1 [file molecules-24-03602-s001.zip]

Archive with 1 entries (1 files):
- molecules-596134-SI.pdf
